# Supplementary material for: Soil nutrients and plant diversity affect ectomycorrhizal fungal community structure and functional traits across three subalpine coniferous forests
Source: Front Microbiol. 2022 Oct 6;13:1016610. doi: 10.3389/fmicb.2022.1016610 (PMC9583403; doi:10.3389/fmicb.2022.1016610)
Supplement: Supplementary file 1 [file Table_1.XLSX]

## Sheet: Table S1
Supplementary Table S1 | Ectomycorrhizal fungal species, their abundance and exploration types across three coniferous forests (Pinus wallichiana; Abies spectabilis; Picea spinulosa).
				Forest types
EMF species	New GenBank accession no.	Identities (%)	Length of ITS region (bp) determined/blasted	Pinus wallichiana	Abies spectabilis	Picea spinulosa	Exploration type	Reference
Cenococcum geophilum	MT024022	99.39	487/490	2.01a	0b	0b	short	Di Marino et al. 2009;Fan Y.J. et al.2013
Clavulicium delectabile	MT024031	99.66	723/725	0b	1.45a	0b	contact	Tedersoo L et al. 2003
Cortinarius anomalus	MT024036	93.71	693/693	0b	0.25b	2.31a	medium	Agerer et al. 2001;
Cortinarius dolabratus	MT024037	96.28	584/584	0b	0.25b	3.50a	medium	Agerer et al. 2001；
Helotiales sp.	MT024032	97.1	537/553	8.12a	1.74b	0b	short	Taylor D.L et al. 2008; Ning et al. 2018
Lactarius dombangensis	MT024035	99.72	642/643	0b	12.17b	51.93a	contact	Agerer et al. 2001；Morgado 2016; Taylor et al. 2000
Mortierella alpina	MT024027	99.68	782/783	6.43a	0b	0b	short	Yamada et al.1987
Neobulgaria sp.	MT024033	98.48	515/517	0b	4.88a	0b	medium	Taleski V et al,2020; Johnston P.R. et al,2010
Pseudotomentella sp.	MT024024	97.95	673/693	3.37b	0c	42.26a	contact	Yamanaka 1999
Pyronemataceae sp.	MT024018	99.09	547/552	1.35a	0b	0b	short	Wei J. et al. 2010
Rhizopogon roseolus	MT024025	97.29	573/589	1.04a	0a	0a	long	Agerer et al. 2001
Russula xerampelina	MT024038	99.26	591/591	14.37b	29.01a	0c	contact	Hobbie EA. and Agerer R. 2010
Sebacina cystidiata	MT024023	98.43	567/576	25.53a	24.07a	0b	contact	Zhang T.T. et al.2017
Suillus americanus	MT024021	99.53	632/635	2.71a	0b	0b	long	Hobbie EA. and Agerer R. 2010
Suillus sibiricus	MT024028	99.68	634/636	27.52a	0b	0b	long	Hobbie EA. and Agerer R. 2010
Thelephoraceae sp.	MT024034	97.31	712/712	0b	1.06a	0b	contact	Agerer et al. 2001；Taylor et al. 2000
Tomentella sp.	MT024026	98.18	206/215	7.55a	0b	0b	medium	Agerer et al. 1996; Taylor et al. 2000
Tomentella stuposa	MT024030	100	692/692	0b	25.12a	0b	medium	Agerer et al. 2001；Morgado 2016
References
Agerer R, 2006. Fungal relationships and structural identity of their ectomycorrhizae. Mycological Progress 5: 67-107
Agerer R,1996.Ectomycorrhizae of Tomentella albomarginata (Thelephoraceae) on scots pine. Mycorrhiza.6:1-7
Agerer R., 2001. Exploration types of ectomycorrhizae. Mycorrhiza.11:107-114.
Di Marino, E., Montecchio, L., Scattolin, L., Abs, C., Agerer, R., 2009. The ectomycorrhizal community structure in european beech forests differing in coppice shoot age and stand features. Journal of Forestry 107, 250–259.
Dickie IA, Koide RT, Stevens CM, 1998. Tissue density and growth response of ectomycorrhizal fungi to nitrogen source and concentration. Mycorrhiza 8: 145-148.
Fan Y.J.,Yan W.,2013,Morphological type and moleculai identification of ectomycorrhizae on Betula platyphylla in Inner Mongolia area. Acta Botanica Boreali-Occidentalia Sinica.33:2209-2215
Frey SD, Knorr M, Parrent JL, Simpson RT, 2004. Chronic nitrogen enrichment affects the structure and function of the soil microbial community in temperate hardwood and pine forests. Forest Ecology and Management 196: 159-171.
Hobbie, E. A., and Agerer, R. (2010). Nitrogen isotopes in ectomycorrhizal sporocarps correspond to belowground exploration types. Plant Soil 327, 71–83. doi: 10.1007/s11104-009-0032-z.
Johnston P.R.;Park D.a;Manning M.A.,2010.Neobulgaria alba sp. nov. and its Phialophora-like anamorph in native forests and kiwifruit orchards in New Zealand. Mycotaxon.113:385-396.
Lilleskov EA, Hobbie EA, Fahey TJ, 2002. Ectomycorrhizal fungal taxa differing in response to nitrogen deposition also differ in pure culture organic nitrogen use and natural abundance of nitrogen isotopes. New Phytologist 154: 219-231
Morgado, L.N., Semenova, T.A., Welker, J.M., Walker, M.D., Smets, E., Geml, J., 2016. Long-term increase in snow depth leads to compositional changes in arctic ectomycorrhizal fungal communities. Glob Change Biol 22, 3080-3096.
Ning, C., Mueller, G., Egerton-Warburton, L., Wilson, A., Yan, W., Xiang, W., 2018. Diversity and enzyme activity of ectomycorrhizal fungal communities following nitrogen fertilization in an urban-adjacent pine plantation. Forests 9, 99. https://doi.org/10.3390/f9030099
Polemisa E.,Dimoua D.,Fryssoulia V.,Zervakisa G.,2019.Diversity of saproxylic basidiomycetes in Quercus ilex woodlands of central and insular Greece. Plant Biosystems.153:385-397.
Taleski V.,Dimkic I.,Boev B.,Boev T., Zivkovi S.,Stankovi S.,2020. Bacterial and fungal diversity in the lorandite (TlAsS2) mine ‘Allchar’ in the Republic of North Macedonia. FEMS microbiology ecology.96:fiaa155.
Taylor AFS, Martin F, Read DJ, 2000. Fungal diversity in ectomycorrhizal communities of Norway spruce (Picea abies (L.) Karst.) and Beech (Fagus sylvatica L.) in forests along northsouth transects in Europe. In: Schulze ED (ed), Carbon and Nitrogen Cycling in European Forest Ecosystems, Ecological Studies, vol. 142. SpringereVerlag, Heidelberg, Germany, pp. 343-365.
Taylor D.L., Booth M.G., McFarland J.W., Herriott I.C., Lennon N.J., Nusbaum C. Marr T.G., 2008. Increasing ecological inference from high throughput sequencing of fungi in the environment through a tagging approach. Molecular Ecology Resources 8:742-752
Tedersoo L.,Kõljalg U.,Hallenberg N.,Larsson K.2003.Fine scale distribution of ectomycorrhizal fungi and roots across substrate layers including coarse woody debris in a mixed forest. New Phytologist.159:153-165
Wei J.,Peršoh D.,Agerer R.,2010.Four ectomycorrhizae of Pyronemataceae (Pezizomycetes) on Chinese Pine (Pinus tabulaeformis): morpho-anatomical and molecular-phylogenetic analyses. Mycol Progress.9:267-280.
Yamada H.,Shimizu S.,1987.Production of arachidonic acid by Mortierella elongata 1S-5. Agricultural and Biological Chemistry,51:785-790
Yamanaka T, 1999. Utilization of inorganic and organic nitrogen in pure cultures by saprotrophic and ectomycorrhizal fungi producing sporophores on urea-treated forest floor. Mycological Research 103: 811-816.
Zhang T.T.,Wang Q.,Du C.,Zhang D.N.,Zhang F.,Ma W.G.,Wang Z.K.,Li X.,Geng Z.C.,2017.Diversity of ectomycorrhizal fungi associated with Betula albosinensis in Xinjiashan forest region of Qinling Mountains. Mycosystema 36:851-860.

## Sheet: Table S2
Supplementary Table S2 | RDA analysis to determine the influence of different factors on EMF community structure across three coniferous forests. SOC, soil organic carbon; TN, total nitrogen; TP, total phosphorus; NO3-, nitrate nitrogen; NH4+, ammonia nitrogen; AP, available phosphorus; PS, plant Shannon index; PR, plant Chao 1 richness index. Values indicate means ± SE (n = 5). Bold values indic…
Factor	Explains %	F	P
TN	22.6	3.8	0.01
NH4+	18.8	3.9	0.008
PS	16.2	4.2	0.01
AP	6.6	1.9	0.096
NO3-	5.5	1.6	0.168
PR	5.1	1.6	0.114
SOC	3.2	1	0.42
pH	2	0.6	0.666
TP	1.5	0.4	0.816

## Sheet: Table S3
Supplementary Table S3 The ectomycorrhizal fungal community composition across three coniferious forests were analyzed by ANOSIM using Bray Curtis dissimilarity matrix. Values indicate means ± SE (n = 5). Bold values indicate significant correlations (P <0.05).
Group	R	P
Pinus wallichiana / Abies spectabilis	1	0.011
Pinus wallichiana / Picea spinulosa	1	0.005
Abies spectabilis / Picea spinulosa	1	0.007

## Sheet: Table S4
Supplementary Table S4 | The Pearson correlations between ectomycorrhizal fungi species with environmental factors across three coniferious forests in the study area. SOC, soil organic carbon; TN, total nitrogen; TP, total phosphorus; NO3-, nitrate nitrogen; NH4+, ammonia nitrogen; AP, available phosphorus; PS, plant Shannon index; PR, plant Chao 1 richness index. Values indicate means ± SE (n = …
	pH		SOC		TN		NH4+		NO3-		TP		AP		PR		PS
	r	P	r	P	r	P	r	P	r	P	r	P	r	P	r	P	r	P
Cenococcum geophilum	-0.29459	0.331653	-0.592217	0.0200138	-0.66047	0.00735996	-0.367622	0.17764	-0.547816	0.0345132	-0.760956	0.000985274	-0.0148867	0.958006	0.206367	0.460566	0.328113	0.2325
Clavulicium delectabile	-0.214276	0.443162	0.335995	0.220802	0.309673	0.261352	0.685619	0.00478042	0.0217734	0.938607	0.204468	0.464793	-0.120516	0.668775	-0.0677868	0.810302	-0.231318	0.406816
Cortinarius anomalus	-0.0215114	0.939345	0.118926	0.672921	0.163403	0.560643	-0.0804935	0.775516	0.0858731	0.760904	0.157751	0.574458	-0.233811	0.401635	-0.0458827	0.871014	-0.370008	0.174627
Cortinarius dolabratus	-0.294589	0.286497	0.168921	0.547293	0.282601	0.307466	-0.325841	0.235943	0.462944	0.0822517	0.414469	0.124532	-0.117987	0.675373	-0.407779	0.131351	-0.417601	0.121425
Helotiales sp.	0.548609	0.0341999	-0.638021	0.0104883	-0.691584	0.00428961	-0.207885	0.457199	-0.621474	0.0133933	-0.666064	0.00670877	-0.0993326	0.72468	0.346183	0.206239	0.486707	0.065791
Lactarius dombangensis	-0.391698	0.148772	0.399775	0.139839	0.513073	0.0504737	-0.0855422	0.7618	0.548726	0.0341539	0.613297	0.0150411	0.0357221	0.899425	-0.520325	0.0467655	-0.559675	0.0300462
Mortierella alpina	0.535689	0.0395783	-0.767807	0.000830387	-0.801051	0.000331646	-0.505691	0.0544667	-0.570444	0.0263805	-0.587454	0.0212937	-0.244633	0.37955	0.278955	0.314016	0.374656	0.168855
Neobulgaria sp.	-0.0340625	0.904077	0.435371	0.104798	0.395137	0.144923	0.74147	0.00155749	0.0539239	0.848631	0.256097	0.356889	0.249469	0.369898	0.0268568	0.924308	0.00116584	0.99671
Pseudotomentella sp.	-0.0931085	0.741369	0.0139305	0.960701	0.0568568	0.840493	-0.306468	0.266578	0.129126	0.64649	0.0714161	0.80033	-0.288223	0.297523	-0.18561	0.507783	-0.443675	0.0976008
Pyronemataceae sp.	0.484514	0.0672004	-0.437226	0.103159	-0.485149	0.0667902	-0.20882	0.455131	-0.485478	0.0665781	-0.470738	0.0765605	-0.0215892	0.939126	0.198911	0.477273	0.276616	0.318259
Rhizopogon roseolus	0.0978061	0.728763	-0.292529	0.290038	-0.300929	0.275758	0.0247575	0.930211	-0.393271	0.147003	-0.520115	0.0468697	-0.151866	0.588992	0.0577464	0.838027	0.134622	0.632407
Russula xerampelina	-0.233192	0.402918	0.284822	0.303515	0.202727	0.468685	0.733995	0.00183762	-0.170066	0.544541	-0.10251	0.716204	0.142728	0.611847	0.291884	0.291152	0.298157	0.280423
Sebacina cystidiata	0.403436	0.135912	-0.267329	0.335434	-0.373862	0.169832	0.12541	0.656074	-0.386521	0.154694	-0.393642	0.146588	0.164321	0.558413	0.329083	0.23104	0.41336	0.125645
Suillus americanus	0.438848	0.101741	-0.7508	0.00125714	-0.786766	0.000501568	-0.458314	0.0857713	-0.582678	0.022639	-0.652313	0.00839752	-0.190036	0.497532	0.276617	0.318257	0.382458	0.159451
Suillus sibiricus	0.58492	0.0219996	-0.772751	0.00073139	-0.800275	0.000339465	-0.418712	0.120335	-0.637918	0.0105047	-0.613266	0.0150476	-0.233724	0.401816	0.302807	0.272625	0.402996	0.13638
Thelephoraceae sp.	-0.135793	0.62942	0.495993	0.060057	0.450068	0.0923019	0.541603	0.0370434	0.363186	0.183332	0.33028	0.229246	0.233047	0.403221	0.0944401	0.737789	0.0552381	0.844982
Tomentella sp.	0.403776	0.135551	-0.497697	0.059046	-0.57092	0.0262268	-0.282795	0.30712	-0.549742	0.033756	-0.683504	0.00496472	0.00624636	0.982374	0.185749	0.507459	0.295305	0.285271
Tomentella stuposa	-0.283689	0.305526	0.648636	0.00890109	0.593275	0.0197378	0.647383	0.00907793	0.457942	0.0860584	0.440353	0.100437	0.353705	0.195891	0.299385	0.278352	0.300082	0.277179

## Sheet: Table S5
Supplementary Table S5 The EMF exploration types mode-based community structures across three coniferious forests were analyzed by ANOSIM using Bray Curtis dissimilarity matrix. Values indicate means ± SE (n = 5). Bold values indicate significant correlations (P <0.05).
Group	R	P
Pinus wallichiana / Abies spectabilis	0.204	0.085
Pinus wallichiana / Picea spinulosa	0.992	0.01
Abies spectabilis / Picea spinulosa	0.72	0.013

## Sheet: Table S6
Supplementary Table S6 | RDA analysis to determine the influence of different factors on soil exploratory types mode based community structure of ectomycorrhizal fungi across three coniferous forests. SOC, soil organic carbon; TN, total nitrogen; TP, total phosphorus; NO3-, nitrate nitrogen; NH4+, ammonia nitrogen; AP, available phosphorus; PS, plant Shannon index; PR, plant Chao 1 richness index…
Factor	Explained %	F	P
NH4+	48.1	12.1	0.002
TN	11.4	3.4	0.036
PS	10.2	3.7	0.114
AP	3.5	1.3	0.572
pH	1.9	0.7	0.516
NO3-	1.9	0.7	0.396
PR	3.4	1.2	0.306
SOC	2.3	0.8	0.462
TP	1.9	0.6	0.518

## Sheet: Figure S1
Supplementary Figure S1 | Rarefaction curves for ectomycorrhizal species three coniferious forestsin the study area. Pw, Pinus wallichiana; As, Abies spectabilis; Ps, Picea spinulosa.
